# Supplementary material for: Functionalized Hybrid Iron Oxide–Gold Nanoparticles Targeting Membrane Hsp70 Radiosensitize Triple-Negative Breast Cancer Cells by ROS-Mediated Apoptosis
Source: Cancers (Basel). 2023 Feb 11;15(4):1167. doi: 10.3390/cancers15041167 (PMC9954378; doi:10.3390/cancers15041167)
Supplement: Supplementary file 1 [file cancers-15-01167-s001.zip]

Archive with 1 entries (1 files):
- cancers-2201221-supplementary.pdf
